# Supplementary material for: Neural Interruption by Unilateral Labyrinthectomy Biases the Directional Preference of Otolith-Related Vestibular Neurons
Source: Brain Sci. 2021 Jul 26;11(8):987. doi: 10.3390/brainsci11080987 (PMC8393366; doi:10.3390/brainsci11080987)
Supplement: Supplementary file 1 [file brainsci-11-00987-s001.zip]

Archive with 1 entries (1 files):
- brainsci-1261589-supplementary.pdf
